# Supplementary material for: Interactions of Anaerobic Bacteria with Dental Stem Cells: An In Vitro Study
Source: PLoS One. 2014 Nov 4;9(11):e110616. doi: 10.1371/journal.pone.0110616 (PMC4219685; doi:10.1371/journal.pone.0110616)
Supplement: Table S1 — Adherence and internalization. The attachment and invasion levels are expressed as the percentage of live bacteria retrieved following cell lysis relative to the total number of bacteria at each timepoint. The assays were carried out as described in the text. Attachment and invasion levels of hDFSC and hBMSC were compared with Ca9-22 cells. Values represent the means ± SD, *p<0.05, **p = 0.01 (T-test), n = 4. (XLSX) [file pone.0110616.s003.xlsx]

## Sheet: Tabelle1
Table S 1. Adherence and Internalization
Cell Line/Bacterial Strain		Adherence (%)			Internalization (%)
hDFSC
F.nucleatum ATCC 23726	1149	±	0.59	0.001	±	0.01
F.nucleatum ATCC 25586	2007	±	1.57	0.014	±	0.03
P.gingivalis W50	0.502	±	0.55	0.004	±	0.00
P.gingivalis W83	0.151	±	0.31	0.016	±	0.03
hBMSC
F.nucleatum ATCC 23726	0.174	±	0.12*	0.006	±	0.01
F.nucleatum ATCC 25586	0.371	±	0.25*	0.043	±	0.04
P.gingivalis W50	0.032	±	0.04**	0.002	±	0.00
P.gingivalis W83	0.006	±	0.01	0.004	±	0.00
hGiF
F.nucleatum ATCC 23726	0.887	±	0.23	0.159	±	0.08**
F.nucleatum ATCC 25586	2152	±	1.26	0.167	±	0.01
P.gingivalis W50	0.528	±	0.34	0.038	±	0.03
P.gingivalis W83	0.318	±	0.18	0.037	±	0.04
Ca9-22
F.nucleatum ATCC 23726	3570	±	1.13**	0.266	±	0.35**
F.nucleatum ATCC 25586	2771	±	1.46	0.562	±	0.42*
P.gingivalis W50	2408	±	1.08*	0.005	±	0.00
P.gingivalis W83	0.625	±	0.94	0.028	±	0.02
