# Supplementary material for: Interactions of Anaerobic Bacteria with Dental Stem Cells: An In Vitro Study
Source: PLoS One. 2014 Nov 4;9(11):e110616. doi: 10.1371/journal.pone.0110616 (PMC4219685; doi:10.1371/journal.pone.0110616)
Supplement: Table S2 — IL-8 secretion. IL-8 levels were assayed by ELISA. Absorbance was read at 450 nm. Values represent the means ± SD, *p<0.05, **p = 0.01 (T-test), n = 4. (XLSX) [file pone.0110616.s004.xlsx]

## Sheet: Tabelle1
Table S 2. IL-8 secretion by hDFSC compared to hBMSC, hGiF and Ca9-22 assayed by ELISA
				IL-8 Concentration (pg/ml)
Cell Line/Bacterial Strain	1h			2h			4h			24h
hDFSC
F.nucleatum ATCC 23726	16.9	±	3.7	23.2	±	4.1	16.1	±	3.8	47.5	±	25.7
F.nucleatum ATCC 25586	13.7	±	8.0	16.2	±	7.7	27.0	±	26.6	48.6	±	22.7
P.gingivalis W50	4.7	±	3.2	14.2	±	18.4	11.9	±	5.2	22.4	±	10.1
P.gingivalis W83	6.8	±	1.5	12.6	±	3.9	22.4	±	11.1	27.8	±	11.3
hBMSC
F.nucleatum ATCC 23726	18.6	±	2.2	26.0	±	2.4	30.8	±	27.9	145.9	±	74.7
F.nucleatum ATCC 25586	27.7	±	8.5	15.4	±	7.9	21.4	±	19.4	35.3	±	26.7
P.gingivalis W50	20.5	±	0.3*	23.1	±	5.6	46.7	±	3.6	35.0	±	6.8
P.gingivalis W83	11.6	±	2.8*	8.2	±	4.5	19.1	±	14.5	19.3	±	10.0
hGiF
F.nucleatum ATCC 23726	62.7	±	32.9**	119.9	±	44.8**	936.7	±	206.0**	1964.0	±	106.6**
F.nucleatum ATCC 25586	73.9	±	19.3**	133.3	±	35.9**	706.4	±	291.9**	1928.0	±	141.7**
P.gingivalis W50	102.3	±	45.5**	61.4	±	21.8*	108.5	±	44.41**	57.0	±	28.5*
P.gingivalis W83	53.5	±	18.0*	50.0	±	6.7**	84.3	±	19.5**	87.6	±	17.7**
Ca9-22
F.nucleatum ATCC 23726	69.4	±	15.6**	71.3	±	27.0**	144.8	±	38.5**	991.1	±	65.3**
F.nucleatum ATCC 25586	80.3	±	36.4**	75.4	±	25.1**	129.4	±	51.7**	551.8	±	116.5**
P.gingivalis W50	60.4	±	35.6**	106.8	±	57.0**	55.5	±	17.9**	65.3	±	8.1*
P.gingivalis W83	26.5	±	8.8*	97.2	±	6.2**	126.5	±	25.4**	169.4	±	27.2**
