# Supplementary material for: Interactions of Anaerobic Bacteria with Dental Stem Cells: An In Vitro Study
Source: PLoS One. 2014 Nov 4;9(11):e110616. doi: 10.1371/journal.pone.0110616 (PMC4219685; doi:10.1371/journal.pone.0110616)
Supplement: Table S3 — Il-10 secretion. IL-8 levels were assayed by ELISA. Absorbance was read at 450 nm. Values represent the means ± SD, *p<0.05, **p = 0.01 (T-test), n = 4. (XLSX) [file pone.0110616.s005.xlsx]

## Sheet: Tabelle1
Table S 3. IL-10 secretion by hDFSC compared to hBMSC, hGiF and Ca9-22 assayed by ELISA
				IL-8 Concentration (pg/ml)
Cell Line/Bacterial Strain	1h			2h			4h			24h
hDFSC
F.nucleatum ATCC 23726	166.2	±	21.1	292.9	±	38.7	381.7	±	56.5	450.1	±	42.9
F.nucleatum ATCC 25586	356.3	±	69.3	416.3	±	57.4	265.4	±	86.6	273.1	±	39.1
P.gingivalis W50	339.1	±	195.4	331.2	±	36.1	317.7	±	42.7	216.8	±	107.5
P.gingivalis W83	166.2	±	21.2	292.9	±	38.7	381.7	±	56.5	206.7	±	184.5
hBMSC
F.nucleatum ATCC 23726	132.1	±	45.1	104.4	±	62.5	205.9	±	25.9	148.2	±	1.7
F.nucleatum ATCC 25586	101.9	±	53.6	131.8	±	61.4	128.4	±	48.2	290.3	±	83.7
P.gingivalis W50	186.4	±	119.7	148.5	±	100.7	179.6	±	81.1	173.8	±	55.4
P.gingivalis W83	192.9	±	110.0	173.2	±	127.1	235.7	±	54.7	219.4	±	125.2
hGiF
F.nucleatum ATCC 23726	404.6	±	8.2	401.5	±	52.9	411.1	±	32.2	381.3	±	16.0
F.nucleatum ATCC 25586	418.6	±	18.9	431.6	±	11.2	413.8	±	15.1	311.3	±	83.4
P.gingivalis W50	86.0	±	19.1	236.6	±	57.5	142.2	±	49.0	157.4	±	47.1
P.gingivalis W83	364.2	±	80.9	330.4	±	148.6	371.2	±	29.3	351.5	±	67.9
Ca9-22
F.nucleatum ATCC 23726	106.2	±	4.9	152.2	±	28.3	138.2	±	106.6	248.1	±	124.0
F.nucleatum ATCC 25586	109.7	±	49.8	152.1	±	20.7	84.4	±	24.6	268.0	±	86.8
P.gingivalis W50	123.1	±	94.2	189.1	±	115.3	175.0	±	83.3	143.4	±	45.9
P.gingivalis W83	263.2	±	182.9	251.3	±	172.8	173.7	±	121.7	306.5	±	91.9
